# Supplementary material for: Assessment of the Isolated and Combined Impact of β-Glucan and Lacticaseibacillus rhamnosus on Cystic Fibrosis Gut Microbiota Using a SHIME® System
Source: Nutrients. 2025 Nov 29;17(23):3756. doi: 10.3390/nu17233756 (PMC12694052; doi:10.3390/nu17233756)
Supplement: Supplementary file 1 [file nutrients-17-03756-s001.zip]

Archive with 5 entries (4 files):
- Supplementary Materials/
- Supplementary Materials/Figure S1.png
- Supplementary Materials/Table S1.pdf
- Supplementary Materials/Table S2.pdf
- Supplementary Materials/Table S3.pdf
